# Supplementary material for: Genome-wide mapping of individual replication fork velocities using nanopore sequencing
Source: Nat Commun. 2022 Jun 8;13:3295. doi: 10.1038/s41467-022-31012-0 (PMC9177527; doi:10.1038/s41467-022-31012-0)
Supplement: Supplementary file 3 — Supplementary Data 1 [file 41467_2022_31012_MOESM3_ESM.xlsx]

## Sheet: AllData20220119
EXP name	temp (°C)	B_pulse (µM)	t_pulse (min)	T_chase (µM)	Strain	mutant	HU (mM)	Sequencing Type	MinKnow	MinKnow Core	n_reads total	n_reads no alignment	percent not aligned	n_reads (>5kb)	n_reads chrM	n_reads	sumlength (nt)	b2a.thr	n_reads_RDP3	n_reads_forks	med_len (reads with forks) (nt)	n_forks	speed_med (bp/min)	dY_med	nb_init	nb_ter	fork_dens (per Mb)	init_dens (per Mb)	ter_dens (per Mb)	file_name	file_md5
BT1_B0	30	0	0	0	BT1	WT	0	MinIon	20.10.3	4.1.2	1011314	116795	0.115488	524315	139714	384601	11247024982	0.02	739	48	28224.5	55	588	0.143496	2	5	0.00489018	0.000177825	0.000444562	BT1_B0.tar.gz	03e2c7bfc8dd036ccae3670661fa805c
W303_B100	30	100	2	1000	W303	WT	0	GridIon	21.02.5	4.2.5	441196	5165	0.0117068	326366	63582	262784	10054283803	0.02	697	22	36059	24	622	0.132781	1	1	0.00238704	9.94601e-05	9.94601e-05	W303_B100.tar.gz	4576f8ac52c472fac526300df77b5592
MCM869_B100	30	100	2	1000	MCM869	WT	0	MinIon_multiplexed	2.1	1.14.1	227087	55800	0.245721	114223	3	114220	2081315233	0.02	8683	6247	25643	7475	625	0.380902	638	588	3.59148	0.306537	0.282514	MCM869_B100.tar.gz	5f152a7af8b598ea325adb9d95d76967
BT1_run1_B10	30	10	2	100	BT1	WT	0	MinIon_multiplexed	19.06.8	3.4.8	253230	5114	0.0201951	220756	972	219784	4916623275	0.02	4828	2212	32119.5	2361	2056	0.197126	84	64	0.480208	0.0170849	0.0130171	BT1_run1_B10.tar.gz	532eee7e1b9f4689a91c05224fa53fb8
BT1_run1	30	100	2	1000	BT1	WT	0	MinIon_multiplexed	19.06.8	3.4.8	291852	6803	0.0233098	254350	1744	252606	5760800062	0.02	16057	7358	29608.5	8470	2140	0.529775	575	533	1.47028	0.0998125	0.0925219	BT1_run1.tar.gz	b81517fb80d2b7fe89e07dad235e8085
BT1_run1_B1000	30	1000	2	10000	BT1	WT	0	MinIon_multiplexed	19.06.8	3.4.8	408663	5698	0.013943	341084	13586	327498	7131895649	0.02	24366	8672	28951	9901	2104	0.72898	603	623	1.38827	0.0845498	0.0873541	BT1_run1_B1000.tar.gz	95157f54d9249cb7b75fd3eb4e55ac1d
BT1_run2	30	100	2	1000	BT1	WT	0	MinIon_multiplexed	19.06.8	3.4.8	239296	19205	0.0802563	99547	26025	73522	1583582599	0.02	3523	1525	36360	1909	2148	0.443014	205	177	1.20549	0.129453	0.111772	BT1_run2.tar.gz	ea2497270639f54c907a12f081124e6a
BT1_run2_B1000	30	1000	2	10000	BT1	WT	0	MinIon_multiplexed	19.06.8	3.4.8	205841	21797	0.105892	71886	22591	49295	1285959803	0.02	4280	1320	40207	1757	2195	0.70588	216	218	1.36629	0.167968	0.169523	BT1_run2_B1000.tar.gz	3fcbf77f8f9ecd88094e41e9f8e17600
BT1_run3	30	100	2	1000	BT1	WT	0	MinIon_multiplexed	19.06.8	3.4.8	248530	61322	0.246739	48310	10271	38039	1032648460	0.02	2275	1085	43912	1443	2216	0.436359	180	172	1.39738	0.174309	0.166562	BT1_run3.tar.gz	1a11eff453b6323f8e4f229f6882cf63
BT1_run3_B250	30	250	2	2500	BT1	WT	0	MinIon_multiplexed	19.06.8	3.4.8	231029	55795	0.241506	56939	10853	46086	1392585393	0.02	3442	1598	44887	2203	2198	0.560548	303	293	1.58195	0.217581	0.2104	BT1_run3_B250.tar.gz	6da3b5f7d915dcbba0daa08a718418db
BT1_run3_B500	30	500	2	5000	BT1	WT	0	MinIon_multiplexed	19.06.8	3.4.8	149186	37274	0.249849	33914	8649	25265	691458567	0.02	1910	813	42013	1109	2222	0.636248	152	143	1.60386	0.219825	0.206809	BT1_run3_B500.tar.gz	c8fa633e417b83f5402f7f3c7df92496
BT1_run3_B750	30	750	2	7500	BT1	WT	0	MinIon_multiplexed	19.06.8	3.4.8	590899	171069	0.289506	81036	27143	53893	1367553814	0.02	4004	1539	37309	1951	2218	0.687672	202	207	1.42663	0.147709	0.151365	BT1_run3_B750.tar.gz	236db70c5603f30e3e91583a3fc407da
BT1_run3_B1000	30	1000	2	10000	BT1	WT	0	MinIon_multiplexed	19.06.8	3.4.8	762375	227893	0.298925	103931	27946	75985	1947675250	0.02	5809	2343	37021	2995	2138	0.690674	317	329	1.53773	0.162758	0.168919	BT1_run3_B1000.tar.gz	bced652561e85b6c17752afa70aad2c6
BT1_run4	30	100	2	1000	BT1	WT	0	MinIon_multiplexed	20.10.6	4.1.2	26574	1628	0.0612629	15332	5460	9872	496446857	0.02	792	470	68362	744	2231.5	0.318578	140	133	1.49865	0.282004	0.267904	BT1_run4.tar.gz	3f8d831caf3fd1aa0349d811691f7794
BT1_run4_rtt109	30	100	2	1000	BT4	rtt109	0	MinIon_multiplexed	20.10.6	4.1.2	34619	4023	0.116208	15077	8658	6419	296712658	0.02	298	156	70170	247	2446	0.409122	47	44	0.832455	0.158402	0.148292	BT1_run4_rtt109.tar.gz	bf0362603a92c70b8517462dfa4f694f
BT1_run5	30	100	2	1000	BT1	WT	0	MinIon_multiplexed	20.06.17	4.0.4	251405	28757	0.114385	98664	26442	72222	2357410279	0.02	5856	3066	45058	4163	2233	0.466543	607	483	1.76592	0.257486	0.204886	BT1_run5.tar.gz	4129c1a99a2ae708c4422636d88a8244
BT1_run5_25HU	30	100	2	1000	BT1	WT	25	MinIon_multiplexed	20.06.17	4.0.4	256561	40012	0.155955	84409	38895	45514	1395176862	0.02	3711	2854	33993	3888	1020	0.420964	698	334	2.78674	0.500295	0.239396	BT1_run5_25HU.tar.gz	0e33524411283b001fc0e4b7352314c3
BT1_run5_50HU	30	100	2	1000	BT1	WT	50	MinIon_multiplexed	20.06.17	4.0.4	421841	95626	0.226687	98673	45367	53306	1796410171	0.02	2873	2185	26814	2940	696.5	0.324544	546	206	1.6366	0.303939	0.114673	BT1_run5_50HU.tar.gz	626403c4ba3362b265c7c19eee0f147d
BT1_run5_100HU	30	100	2	1000	BT1	WT	100	MinIon_multiplexed	20.06.17	4.0.4	473021	87893	0.185812	105509	59075	46434	1373483665	0.02	1765	1186	16471.5	1468	599	0.262677	238	44	1.06882	0.173282	0.0320353	BT1_run5_100HU.tar.gz	f77e6d5eb1351a3179f85e0bcf97b071
BT1_run6_B25	30	25	2	250	BT1	WT	0	MinIon_multiplexed	20.10.3	4.1.2	100045	11396	0.113909	45628	12707	32921	946783784	0.02	1899	1049	44189	1301	2216	0.265245	136	114	1.37413	0.143644	0.120408	BT1_run6_B25.tar.gz	cfbcfafab9dee634182c73ae2a10691e
BT1_run6_B50	30	50	2	500	BT1	WT	0	MinIon_multiplexed	20.10.3	4.1.2	87334	9774	0.111915	32107	16423	15684	448109678	0.02	1043	593	45544	776	2254.5	0.38199	95	88	1.73172	0.212002	0.19638	BT1_run6_B50.tar.gz	2e4d4a26f865bd6dae3f99a366ce0631
BT1_run6	30	100	2	1000	BT1	WT	0	MinIon_multiplexed	20.10.3	4.1.2	113631	22470	0.197745	32626	16648	15978	433215565	0.02	1122	555	44023	743	2280	0.509845	104	84	1.71508	0.240065	0.193899	BT1_run6.tar.gz	45fd56f375998d63578a55847e97e80d
BT1_run6_B1000	30	1000	2	10000	BT1	WT	0	MinIon_multiplexed	20.10.3	4.1.2	164074	33218	0.202457	38277	16155	22122	618383976	0.02	1739	647	43614	859	2325	0.721014	103	109	1.3891	0.166563	0.176266	BT1_run6_B1000.tar.gz	b4328d525e4d6755f08b2e8ca464227f
BT1_run7	30	100	2	1000	BT1	WT	0	MinIon_multiplexed	19.12.5	3.6.5	255615	22711	0.0888485	135097	17851	117246	2826956192	0.02	9955	4717	33372	5642	2170	0.473267	564	359	1.99579	0.199508	0.126992	BT1_run7.tar.gz	efd1c908571ec0cc9a127edd2a4a0263
BT1_run7_1HU	30	100	2	1000	BT1	WT	1	MinIon_multiplexed	19.12.5	3.6.5	183736	18946	0.103115	99194	13355	85839	2191596039	0.02	6795	3739	35497	4585	2058	0.434841	484	360	2.09208	0.220844	0.164264	BT1_run7_1HU.tar.gz	780bafda808f3577d5925f02b0949bb8
BT1_run7_5HU	30	100	2	1000	BT1	WT	5	MinIon_multiplexed	19.12.5	3.6.5	96129	11002	0.11445	55147	1479	53668	1308893638	0.02	4860	3202	31005.5	3754	1326	0.537449	278	274	2.86807	0.212393	0.209337	BT1_run7_5HU.tar.gz	a0071f3c0b7e6e272012aa4e292f283d
BT1_run7_10HU	30	100	2	1000	BT1	WT	10	MinIon_multiplexed	19.12.5	3.6.5	155165	21793	0.14045	64976	13171	51805	1280945826	0.02	4574	3158	32055	3858	1242	0.475774	412	284	3.01184	0.321637	0.221711	BT1_run7_10HU.tar.gz	641d2a8e69f8f0d5e7dccd89ad7548dd
BT1_run7_25HU	30	100	2	1000	BT1	WT	25	MinIon_multiplexed	19.12.5	3.6.5	126505	19632	0.155188	42676	5729	36947	910196252	0.02	3557	2546	26886	3273	998	0.423983	519	207	3.59593	0.570207	0.227423	BT1_run7_25HU.tar.gz	f8c94d4b6cb6d7349fe665b51a6bf1d1
BT1_run8	30	100	2	1000	BT1	WT	0	MinIon_multiplexed	21.02.2	4.2.4	90605	8933	0.0985928	42012	14050	27962	774948635	0.02	1713	930	40633.5	1171	2252	0.446171	118	123	1.51107	0.152268	0.15872	BT1_run8.tar.gz	7428b751602f35808bee9f821f18f3a2
BT1_run8_mrc1	30	100	2	1000	BT8	mrc1	0	MinIon_multiplexed	21.02.2	4.2.4	137583	11967	0.0869802	71911	28072	43839	1164977563	0.02	3391	2297	34269	3162	1120	0.259197	423	440	2.71422	0.363097	0.37769	BT1_run8_mrc1.tar.gz	695a2b6407a052e1f2db9839f1415905
BT1_run8_csm3	30	100	2	1000	BT6	csm3	0	MinIon_multiplexed	21.02.2	4.2.4	128883	17442	0.135332	49446	18327	31119	888051418	0.02	2122	1272	40457.5	1722	1678	0.303844	232	216	1.93908	0.261246	0.243229	BT1_run8_csm3.tar.gz	6e687c2ce53aee0bfb3f33770e3d2903
BT1_run8_tof1	30	100	2	1000	BT7	tof1	0	MinIon_multiplexed	21.02.2	4.2.4	143210	14908	0.104099	70171	27847	42324	1132841840	0.02	3433	1985	35439	2678	1624.5	0.334823	378	314	2.36397	0.333674	0.277179	BT1_run8_tof1.tar.gz	0c4a5b6876234002fd21affd9e01a028
BT1_run9	30	100	2	1000	BT1	WT	0	MinIon_multiplexed	21.02.2	4.2.4	78643	3598	0.0457511	52720	11249	41471	1201943938	0.02	3005	1660	39218.5	2126	2158	0.438045	247	219	1.7688	0.2055	0.182205	BT1_run9.tar.gz	6760f3f6374644546330c2803f97c872
BT1_run9_sml1	30	100	2	1000	BT5	sml1	0	MinIon_multiplexed	21.02.2	4.2.4	65498	4337	0.0662158	43427	9627	33800	975423027	0.02	2308	1211	40544	1531	2359	0.38767	165	154	1.56958	0.169157	0.15788	BT1_run9_sml1.tar.gz	452299c06dde9d395998ee92017f5b0a
BT1_run9_rtt109	30	100	2	1000	BT4	rtt109	0	MinIon_multiplexed	21.02.2	4.2.4	69412	8654	0.124676	42586	10053	32533	887349723	0.02	843	367	41214	443	2366	0.355409	37	37	0.499239	0.0416972	0.0416972	BT1_run9_rtt109.tar.gz	4a29ea2ca048fbe693732887be4a32ff
BT1_run10	30	100	2	1000	BT1	WT	0	MinIon_multiplexed	21.02.2	4.2.4	90566	2637	0.0291169	57481	18206	39275	1326192597	0.02	3519	1958	47613.5	2655	2207	0.482959	357	338	2.00197	0.269192	0.254865	BT1_run10.tar.gz	7ec670d99e4d249a8a8d75dfde39547b
BT1_run11	30	100	2	1000	BT1	WT	0	MinIon_multiplexed	20.10.3	4.1.2	76465	2619	0.034251	53636	10981	42655	1389888375	0.02	3825	2104	45341.5	2797	2248	0.474194	352	340	2.01239	0.253258	0.244624	BT1_run11.tar.gz	a94323cbac41c5408c9ff387e23d4a55
BT1_run12	30	100	2	1000	BT1	WT	0	MinIon_multiplexed	21.02.2	4.2.4	73925	2309	0.0312344	46257	11235	35022	1047385758	0.02	2542	1453	39437	1831	2146	0.383568	192	184	1.74816	0.183314	0.175675	BT1_run12.tar.gz	8f83571a79baed93b01d732dc69709e3
BT1_run12_1HU	30	100	2	1000	BT1	WT	1	MinIon_multiplexed	21.02.2	4.2.4	172198	4700	0.0272942	135119	36625	86515	2700942520	0.02	7069	4222	39926	5358	1936	0.438531	574	560	1.98375	0.212518	0.207335	BT1_run12_1HU.tar.gz	04748db43cf1d191e248a373d1445469
BT1_run12_2.5HU	30	100	2	1000	BT1	WT	2.5	MinIon_multiplexed	21.02.2	4.2.4	205086	5921	0.0288708	104185	25443	98494	2741245484	0.02	9246	6024	34112	7313	1439	0.480408	679	606	2.66777	0.247698	0.221067	BT1_run12_2.5HU.tar.gz	2983098ce332eff59838fa008d02f4d7
BT1_run12_5HU	30	100	2	1000	BT1	WT	5	MinIon_multiplexed	21.02.2	4.2.4	174536	11002	0.0630357	153804	31766	78742	2301419925	0.02	7580	5127	37472	6286	1414	0.453993	633	525	2.73136	0.275048	0.22812	BT1_run12_5HU.tar.gz	29975fb753db5adccc145f0b7f7132a9
BT1_run12_10HU	30	100	2	1000	BT1	WT	10	MinIon_multiplexed	21.02.2	4.2.4	197047	11818	0.0599755	112058	25543	87157	2393184640	0.02	8548	5865	33805	7487	1232	0.409868	1045	573	3.12847	0.436657	0.23943	BT1_run12_10HU.tar.gz	8a1d0ff952fd9418f7f659d8498b92e2
BT1_run12_25HU	30	100	2	1000	BT1	WT	25	MinIon_multiplexed	21.02.2	4.2.4	250788	15712	0.0626505	114893	27736	122038	3140194718	0.02	11149	8047	29405	10105	1066	0.379202	1465	590	3.21795	0.466532	0.187886	BT1_run12_25HU.tar.gz	2cd54055cb974dabccc9b5584eeb4880
BT1_run13	30	100	2	1000	BT1	WT	0	MinIon_multiplexed	21.02.2	4.2.4	104190	1954	0.0187542	326366	63582	77661	2404206602	0.02	6111	3429	40898	4455	2150	0.433561	541	483	1.853	0.225022	0.200898	BT1_run13.tar.gz	218f76f9249ffca672bba7c00e5ae30e
BT2_run13	30	100	2	1000	BT2	WT	0	MinIon_multiplexed	21.02.2	4.2.4	32203	773	0.024004	26527	1656	24871	667019004	0.02	447	217	43645	232	2341	0.160908	6	9	0.347816	0.00899525	0.0134929	BT2_run13.tar.gz	781ebb87b2a32c9e3259451abb8e8838
BT3_run13	30	100	2	1000	BT3	WT	0	MinIon_multiplexed	21.02.2	4.2.4	229833	7971	0.0346817	178878	7736	171142	4581056315	0.02	571	51	43278	55	1708	0.143446	3	1	0.012006	0.000654871	0.00021829	BT3_run13.tar.gz	da02e9f43b96c34087e10b67eb44ccca
BT1_run14	30	100	2	1000	BT1	WT	0	MinIon_multiplexed	21.02.1	4.2.5	50467	892	0.0176749	41194	2977	38217	1130928833	0.02	2559	1390	38464	1722	2106	0.349335	185	147	1.52264	0.163582	0.129982	BT1_run14.tar.gz	3b6d89a54c86286b6284272d6f06a216
BT1_run14_sml1	30	100	2	1000	BT5	sml1	0	MinIon_multiplexed	21.02.1	4.2.5	70362	448	0.00636707	60770	4275	56495	1656712050	0.02	4009	2010	38488	2473	2344	0.397621	245	218	1.49272	0.147883	0.131586	BT1_run14_sml1.tar.gz	01a13eb019741d04fe080364aff6a096
BT1_run15	30	100	2	1000	BT1	WT	0	MinIon_multiplexed	21.02.1	4.2.5	116819	1199	0.0102637	98125	7634	90491	2495173567	0.02	5857	3034	35354.5	3682	2220	0.435643	344	304	1.47565	0.137866	0.121835	BT1_run15.tar.gz	8686ebfd781c192f24abf41a4d52983d
BT1_run15_t25	25	100	2	1000	BT1	WT	0	MinIon_multiplexed	21.02.1	4.2.5	183525	2063	0.011241	158242	10578	147664	3552531693	0.02	2029	868	34702.5	963	1685	0.178607	69	25	0.271074	0.0194228	0.00703723	BT1_run15_t25.tar.gz	2274aec8845a86eb3faef3b0456fadb7
BT1_run16	30	100	2	1000	BT1	WT	0	MinIon_multiplexed	21.02.1	4.2.5	100631	1699	0.0168835	76203	4582	71621	2047861436	0.02	4888	2579	36975	3235	2190	0.481081	368	288	1.5797	0.1797	0.140635	BT1_run16.tar.gz	78b9b51df0ae36139288b466ab0a43b4
BT1_run16_t25	25	100	2	1000	BT1	WT	0	MinIon_multiplexed	21.02.1	4.2.5	137226	1743	0.0127017	94703	13287	81416	1709186915	0.02	1122	495	32706	550	1654	0.184853	42	13	0.32179	0.0245731	0.00760596	BT1_run16_t25.tar.gz	d662a9efc518fbaca0be516face1f930
BT1_run17	30	100	2	1000	BT1	WT	0	MinIon_multiplexed	21.02.1	4.2.5	165601	2088	0.0126086	134976	9149	125827	3530042560	0.02	7849	4232	37426	5168	2160	0.354574	534	400	1.46401	0.151273	0.113313	BT1_run17.tar.gz	3050f7efcf3971dc36c9e74bbf140c49
BT1_run17_csm3	30	100	2	1000	BT6	csm3	0	MinIon_multiplexed	21.02.1	4.2.5	99772	1393	0.0139618	76055	9844	66211	1804990557	0.02	4278	2573	36082	3372	1601	0.306955	436	360	1.86815	0.241553	0.199447	BT1_run17_csm3.tar.gz	83cf563cb656842c2011ed5adf9f47b9
BT1_run17_tof1	30	100	2	1000	BT7	tof1	0	MinIon_multiplexed	21.02.1	4.2.5	162245	7255	0.0447163	98128	17756	80372	1988781752	0.02	4775	2784	33391.5	3616	1570	0.303439	438	392	1.8182	0.220235	0.197106	BT1_run17_tof1.tar.gz	7d01dfd57183d194ecd4e9fae8f4db70
BT1_run18	30	100	2	1000	BT1	WT	0	MinIon_multiplexed	21.02.1	4.2.5	137676	1013	0.00735785	116829	6837	109992	3217437143	0.02	5691	2594	38305.5	3087	2196	0.271981	302	190	0.959459	0.0938635	0.0590532	BT1_run18.tar.gz	7ad5b5b194610af6965e20f8a2f994f9
BT1_run18_mrc1	30	100	2	1000	BT8	mrc1	0	MinIon_multiplexed	21.02.1	4.2.5	129547	1467	0.0113241	101943	12280	89663	2442263347	0.02	6604	4387	34392	6040	1124	0.263299	796	853	2.47312	0.325927	0.349266	BT1_run18_mrc1.tar.gz	260a644241ded38c58e2acc8ce0b9188
BT1_run19	30	100	2	1000	BT1	WT	0	MinIon_multiplexed	21.10.8	4.4.13	200798	1778	0.00885467	162801	13360	149441	3930824122	0.02	10061	5088	34188	6198	2116	0.410423	631	479	1.57677	0.160526	0.121857	BT1_run19.tar.gz	ff1682b03b3f835c3f5970da36a6d173
BT1_run19_2.5HU	30	100	2	1000	BT1	WT	2.5	MinIon_multiplexed	21.10.8	4.4.13	169327	2030	0.0119886	129805	14833	114972	3055069508	0.02	9543	5715	33291	6848	1658	0.478112	580	550	2.24152	0.189848	0.180029	BT1_run19_2.5HU.tar.gz	36140c654fba9a138b344361d99a5626
BT1_run19_50HU	30	100	2	1000	BT1	WT	50	MinIon_multiplexed	21.10.8	4.4.13	311606	4108	0.0131833	247365	25067	222298	5857321257	0.02	11260	9073	27204	11015	742	0.305252	1370	569	1.88055	0.233895	0.0971434	BT1_run19_50HU.tar.gz	6cfd2ee0127678ebe70c194488310582
BT1_run19_100HU	30	100	2	1000	BT1	WT	100	MinIon_multiplexed	21.10.8	4.4.13	223906	2666	0.0119068	176652	19702	156950	4102615854	0.02	3897	2894	24137	3413	619	0.259338	362	157	0.831908	0.0882364	0.0382683	BT1_run19_100HU.tar.gz	a73546fd58fdb4b5e96115abea9e6a48
BT1_run20	30	100	2	1000	BT1	WT	0	MinIon	20.03.5	3.7.4	490601	138351	0.282003	169176	28216	140960	3894402694	0.02	8578	4338	40419	5560	2265.5	0.427338	681	536	1.42769	0.174866	0.137633	BT1_run20.tar.gz	98099d8335a0d61dc5adc95ee456be9f
BT1_run21	30	100	2	1000	BT1	WT	0	PromethIon	21.05.8	4.3.4	1830829	304706	0.166431	1039770	259853	779917	21572839683	0.02	51845	26924	38668	35874	2145	0.450919	4783	4137	1.66292	0.221714	0.191769	BT1_run21.tar.gz	3665735df41b20a4b1b87ca9f802a5b2
BT1_run21b	30	100	2	1000	BT1	WT	0	PromethIon	21.05.8	4.3.4	1967597	377254	0.191733	1077992	218497	859495	22884881232	0.02	53188	28073	37762	36841	2102	0.41388	4722	4031	1.60984	0.206337	0.176142	BT1_run21b.tar.gz	7d3e0e838ac9a2b637b8b3e522409812
Supplementary Data 1. Detailed information about the samples sequenced in this study. EXP name = name of the experiment; temp = growth temperature during the pulse-chase experiment; B_pulse = BrdU concentration in the medium during the pulse; t_pulse = pulse duration; T_chase = Thymidine concentration in the medium during the chase; Strain = yeast strain name (see Supplementary Table 3); mutant =…
